# Supplementary material for: 3′ Tth Endonuclease Cleavage Polymerase Chain Reaction (3TEC-PCR) Technology for Single-Base-Specific Multiplex Pathogen Detection using a Two-Oligonucleotide System
Source: Int J Mol Sci. 2021 Jun 4;22(11):6061. doi: 10.3390/ijms22116061 (PMC8199996; doi:10.3390/ijms22116061)
Supplement: Supplementary file 1 [file ijms-22-06061-s001.zip]

Archive with 1 entries (1 files):
- ijms-1243209-supplementary.pdf
